# Supplementary material for: Metal–Organic Framework-Derived Co9S8 Nanowall Array Embellished Polypropylene Separator for Dendrite-Free Lithium Metal Anodes
Source: Polymers (Basel). 2024 Jul 5;16(13):1924. doi: 10.3390/polym16131924 (PMC11244197; doi:10.3390/polym16131924)
Supplement: Supplementary file 1 [file polymers-16-01924-s001.zip]

Archive with 1 entries (1 files):
- polymers-3036510-supplementary.pdf
